# Supplementary material for: Prevalence and Risk Factors for Latent Tuberculosis Infection among Health Care Workers in China: A Cross-Sectional Study
Source: PLoS One. 2013 Jun 18;8(6):e66412. doi: 10.1371/journal.pone.0066412 (PMC3688921; doi:10.1371/journal.pone.0066412)
Supplement: Dataset S1 — (XLS) [file pone.0066412.s001.xls]

## Sheet: Sheet1
Number	T-SPOT.TB test	Job	Age	Gender	Workplace	Working years	Education	The history of household TB contact
1	positive	nurses	42	female	low risk workplaces	22	diploma and lower	no
2	positive	administration staff	46	male	low risk workplaces	23	diploma and lower	no
3	negative	technician staff	31	male	low risk workplaces	9	university and higher	no
4	negative	administration staff	43	female	low risk workplaces	20	diploma and lower	no
5	positive	doctors	54	male	high risk workplaces	29	university and higher	no
6	negative	laboratory staff	43	female	high risk workplaces	24	diploma and lower	yes
7	negative	doctors	46	female	high risk workplaces	23	university and higher	no
8	positive	doctors	49	male	low risk workplaces	23	university and higher	no
9	positive	technician staff	44	female	low risk workplaces	23	diploma and lower	no
10	positive	laboratory staff	38	female	high risk workplaces	19	diploma and lower	no
11	negative	technician staff	39	female	low risk workplaces	20	diploma and lower	no
12	negative	nurses	22	female	high risk workplaces	2	diploma and lower	no
13	positive	technician staff	38	female	low risk workplaces	18	university and higher	no
14	negative	laboratory staff	41	male	low risk workplaces	4	university and higher	yes
15	negative	administration staff	45	male	low risk workplaces	19	diploma and lower	no
16	negative	doctors	39	female	high risk workplaces	4	university and higher	no
17	positive	nurses	34	female	high risk workplaces	13	diploma and lower	no
18	positive	laboratory staff	26	male	high risk workplaces	4	diploma and lower	no
19	negative	nurses	23	female	high risk workplaces	1	diploma and lower	no
20	negative	laboratory staff	37	male	high risk workplaces	4	university and higher	no
21	positive	nurses	28	female	high risk workplaces	8	diploma and lower	no
22	negative	doctors	34	female	high risk workplaces	8	university and higher	yes
23	negative	technician staff	48	female	high risk workplaces	26	university and higher	no
24	negative	doctors	43	male	high risk workplaces	7	university and higher	no
25	negative	administration staff	44	male	high risk workplaces	26	diploma and lower	no
26	positive	administration staff	56	male	low risk workplaces	25	diploma and lower	no
27	positive	administration staff	59	male	low risk workplaces	28	diploma and lower	no
28	negative	technician staff	36	female	high risk workplaces	11	diploma and lower	no
29	negative	nurses	29	female	high risk workplaces	8	diploma and lower	no
30	positive	doctors	47	male	high risk workplaces	23	university and higher	no
31	positive	laboratory staff	39	female	high risk workplaces	9	university and higher	yes
32	positive	nurses	32	female	high risk workplaces	14	diploma and lower	no
33	negative	doctors	42	male	high risk workplaces	9	university and higher	yes
34	negative	laboratory staff	38	female	low risk workplaces	19	university and higher	no
35	negative	nurses	45	female	high risk workplaces	25	diploma and lower	no
36	positive	laboratory staff	57	male	high risk workplaces	37	diploma and lower	no
37	positive	nurses	48	female	low risk workplaces	26	diploma and lower	no
38	negative	doctors	48	female	high risk workplaces	24	university and higher	no
39	negative	administration staff	27	male	low risk workplaces	4	diploma and lower	no
40	positive	nurses	31	female	high risk workplaces	12	diploma and lower	no
41	negative	nurses	28	female	high risk workplaces	8	diploma and lower	no
42	positive	technician staff	52	female	high risk workplaces	32	diploma and lower	no
43	negative	nurses	25	female	high risk workplaces	3	diploma and lower	no
44	negative	technician staff	51	female	high risk workplaces	32	diploma and lower	no
45	positive	administration staff	49	male	low risk workplaces	15	university and higher	no
46	negative	nurses	25	female	high risk workplaces	5	diploma and lower	no
47	negative	nurses	47	female	high risk workplaces	25	diploma and lower	yes
48	negative	doctors	38	male	high risk workplaces	4	university and higher	no
49	negative	nurses	25	female	high risk workplaces	5	diploma and lower	no
50	positive	technician staff	37	female	high risk workplaces	13	diploma and lower	no
51	negative	nurses	41	female	high risk workplaces	22	diploma and lower	no
52	positive	technician staff	44	female	low risk workplaces	25	diploma and lower	no
53	positive	doctors	46	male	high risk workplaces	20	university and higher	no
54	positive	laboratory staff	37	female	high risk workplaces	19	university and higher	no
55	negative	nurses	23	female	high risk workplaces	4	diploma and lower	no
56	negative	technician staff	40	female	high risk workplaces	20	diploma and lower	no
57	negative	administration staff	54	male	low risk workplaces	22	diploma and lower	no
58	negative	nurses	23	female	high risk workplaces	4	diploma and lower	no
59	negative	laboratory staff	27	female	high risk workplaces	4	diploma and lower	yes
60	negative	technician staff	33	male	high risk workplaces	4	diploma and lower	no
61	positive	laboratory staff	51	male	low risk workplaces	19	university and higher	no
62	negative	nurses	40	female	high risk workplaces	20	diploma and lower	no
63	positive	nurses	45	female	high risk workplaces	24	diploma and lower	yes
64	positive	nurses	58	male	high risk workplaces	15	diploma and lower	no
65	negative	nurses	36	female	low risk workplaces	15	diploma and lower	no
66	positive	technician staff	49	female	high risk workplaces	16	diploma and lower	no
67	negative	technician staff	30	female	high risk workplaces	7	university and higher	no
68	positive	administration staff	47	male	low risk workplaces	15	diploma and lower	no
69	negative	laboratory staff	33	male	low risk workplaces	5	university and higher	no
70	positive	technician staff	23	male	high risk workplaces	2	diploma and lower	no
71	negative	technician staff	35	female	low risk workplaces	22	university and higher	no
72	positive	doctors	36	male	high risk workplaces	15	university and higher	no
73	negative	nurses	23	female	low risk workplaces	2	diploma and lower	no
74	negative	doctors	36	male	high risk workplaces	5	university and higher	yes
75	negative	technician staff	48	male	high risk workplaces	24	university and higher	no
76	negative	nurses	49	female	low risk workplaces	28	diploma and lower	no
77	negative	nurses	39	female	low risk workplaces	22	diploma and lower	no
78	negative	administration staff	41	male	low risk workplaces	1	university and higher	no
79	negative	nurses	25	female	high risk workplaces	4	diploma and lower	no
80	negative	doctors	32	male	high risk workplaces	8	university and higher	no
81	negative	doctors	56	male	high risk workplaces	29	university and higher	no
82	negative	nurses	31	female	high risk workplaces	12	diploma and lower	no
83	positive	nurses	41	female	high risk workplaces	22	university and higher	no
84	negative	nurses	41	female	low risk workplaces	24	university and higher	no
85	negative	technician staff	28	male	high risk workplaces	5	diploma and lower	no
86	negative	nurses	40	female	low risk workplaces	19	diploma and lower	no
87	positive	nurses	40	female	high risk workplaces	21	diploma and lower	no
88	positive	nurses	35	female	high risk workplaces	13	university and higher	no
89	negative	doctors	66	male	low risk workplaces	32	university and higher	no
90	negative	administration staff	51	male	low risk workplaces	27	diploma and lower	no
91	positive	administration staff	57	male	low risk workplaces	38	diploma and lower	no
92	negative	nurses	42	female	low risk workplaces	22	diploma and lower	no
93	negative	nurses	25	female	low risk workplaces	4	diploma and lower	no
94	positive	laboratory staff	30	female	low risk workplaces	4	university and higher	no
95	negative	nurses	28	female	low risk workplaces	5	university and higher	no
96	negative	nurses	43	female	low risk workplaces	23	university and higher	no
97	negative	doctors	56	male	high risk workplaces	25	university and higher	no
98	positive	administration staff	53	male	low risk workplaces	24	diploma and lower	no
99	negative	doctors	33	female	low risk workplaces	9	university and higher	no
100	positive	doctors	40	female	high risk workplaces	17	university and higher	no
101	negative	administration staff	48	female	low risk workplaces	26	diploma and lower	no
102	positive	doctors	57	male	high risk workplaces	37	diploma and lower	no
103	negative	laboratory staff	23	female	high risk workplaces	1	diploma and lower	no
104	negative	administration staff	26	female	high risk workplaces	2	university and higher	no
105	positive	technician staff	56	female	high risk workplaces	25	diploma and lower	no
106	negative	laboratory staff	25	male	high risk workplaces	3	diploma and lower	no
107	negative	technician staff	50	female	low risk workplaces	32	diploma and lower	no
108	positive	nurses	25	female	high risk workplaces	5	diploma and lower	no
109	negative	doctors	41	female	high risk workplaces	17	university and higher	no
110	negative	administration staff	30	male	low risk workplaces	5	university and higher	no
111	negative	nurses	22	female	high risk workplaces	3	diploma and lower	no
112	positive	nurses	24	female	low risk workplaces	1	diploma and lower	no
113	positive	doctors	36	female	high risk workplaces	7	university and higher	no
114	negative	administration staff	37	male	low risk workplaces	7	university and higher	no
115	negative	technician staff	25	female	low risk workplaces	4	university and higher	no
116	negative	laboratory staff	39	female	high risk workplaces	8	university and higher	no
117	negative	nurses	36	female	high risk workplaces	15	university and higher	no
118	positive	nurses	30	female	low risk workplaces	5	university and higher	no
119	positive	technician staff	41	male	low risk workplaces	19	university and higher	no
120	positive	administration staff	40	male	low risk workplaces	20	diploma and lower	no
121	negative	doctors	30	female	high risk workplaces	1	university and higher	no
122	negative	nurses	41	female	low risk workplaces	21	diploma and lower	no
123	negative	nurses	43	female	high risk workplaces	24	diploma and lower	no
124	negative	doctors	36	female	high risk workplaces	10	university and higher	no
125	negative	doctors	57	male	low risk workplaces	36	diploma and lower	no
126	positive	nurses	37	female	high risk workplaces	17	university and higher	no
127	negative	nurses	25	female	low risk workplaces	5	university and higher	no
128	positive	doctors	45	male	high risk workplaces	18	university and higher	no
129	negative	nurses	28	female	low risk workplaces	9	university and higher	no
130	negative	technician staff	50	male	low risk workplaces	40	diploma and lower	no
131	positive	doctors	40	female	high risk workplaces	8	university and higher	no
132	negative	nurses	24	female	low risk workplaces	5	diploma and lower	no
133	negative	administration staff	38	male	low risk workplaces	20	diploma and lower	no
134	negative	nurses	43	female	high risk workplaces	25	diploma and lower	no
135	negative	doctors	39	male	high risk workplaces	9	university and higher	no
136	negative	nurses	37	female	high risk workplaces	17	university and higher	no
137	negative	administration staff	49	female	low risk workplaces	28	diploma and lower	no
138	positive	nurses	28	female	high risk workplaces	6	diploma and lower	no
139	negative	administration staff	45	female	low risk workplaces	18	diploma and lower	no
140	positive	technician staff	49	male	high risk workplaces	26	diploma and lower	no
141	negative	nurses	21	female	high risk workplaces	12	university and higher	no
142	positive	laboratory staff	41	female	high risk workplaces	22	diploma and lower	no
143	positive	nurses	41	female	low risk workplaces	22	diploma and lower	no
144	positive	technician staff	39	female	low risk workplaces	16	diploma and lower	no
145	negative	administration staff	40	male	low risk workplaces	21	diploma and lower	no
146	positive	administration staff	54	male	low risk workplaces	22	diploma and lower	no
147	negative	technician staff	44	female	low risk workplaces	24	university and higher	no
148	positive	doctors	43	female	high risk workplaces	19	university and higher	no
149	negative	technician staff	23	male	high risk workplaces	2	diploma and lower	no
150	negative	doctors	53	male	high risk workplaces	29	university and higher	no
151	positive	nurses	31	female	low risk workplaces	22	university and higher	no
152	negative	doctors	31	female	low risk workplaces	8	university and higher	no
153	positive	doctors	48	male	low risk workplaces	23	university and higher	yes
154	negative	nurses	39	female	low risk workplaces	19	diploma and lower	yes
155	negative	doctors	57	male	high risk workplaces	18	university and higher	no
156	negative	nurses	26	female	low risk workplaces	4	diploma and lower	no
157	positive	administration staff	53	male	low risk workplaces	21	diploma and lower	no
158	positive	nurses	47	female	high risk workplaces	25	diploma and lower	no
159	negative	nurses	30	female	high risk workplaces	1	university and higher	no
160	negative	nurses	30	female	high risk workplaces	9	diploma and lower	no
161	positive	doctors	47	female	high risk workplaces	31	diploma and lower	no
162	negative	doctors	47	female	high risk workplaces	24	university and higher	no
163	positive	nurses	39	female	high risk workplaces	11	diploma and lower	no
164	negative	administration staff	59	male	low risk workplaces	32	diploma and lower	no
165	positive	technician staff	49	female	low risk workplaces	28	diploma and lower	no
166	negative	administration staff	27	female	low risk workplaces	3	university and higher	no
167	positive	nurses	43	female	high risk workplaces	32	diploma and lower	no
168	negative	administration staff	44	male	low risk workplaces	19	diploma and lower	no
169	negative	nurses	44	female	high risk workplaces	24	diploma and lower	no
170	negative	doctors	30	female	low risk workplaces	1	university and higher	no
171	negative	nurses	35	female	high risk workplaces	15	diploma and lower	no
172	negative	administration staff	37	male	low risk workplaces	15	diploma and lower	no
173	negative	administration staff	39	male	high risk workplaces	15	university and higher	no
174	negative	technician staff	38	male	high risk workplaces	19	diploma and lower	no
175	negative	technician staff	37	male	low risk workplaces	15	diploma and lower	no
176	positive	laboratory staff	42	female	high risk workplaces	20	diploma and lower	no
177	negative	administration staff	51	male	low risk workplaces	32	diploma and lower	no
178	positive	laboratory staff	54	female	low risk workplaces	32	diploma and lower	no
179	negative	administration staff	24	female	low risk workplaces	1	university and higher	no
180	negative	administration staff	31	female	low risk workplaces	10	diploma and lower	no
181	negative	nurses	30	female	high risk workplaces	6	university and higher	no
182	negative	nurses	33	female	high risk workplaces	11	diploma and lower	no
183	positive	technician staff	48	female	low risk workplaces	27	diploma and lower	no
184	negative	nurses	25	female	low risk workplaces	4	diploma and lower	no
185	negative	administration staff	58	male	low risk workplaces	38	diploma and lower	no
186	negative	nurses	36	female	high risk workplaces	16	diploma and lower	no
187	negative	doctors	53	female	low risk workplaces	29	university and higher	no
188	negative	laboratory staff	36	male	high risk workplaces	16	diploma and lower	yes
189	positive	nurses	41	female	high risk workplaces	23	diploma and lower	no
190	negative	administration staff	52	male	low risk workplaces	32	diploma and lower	no
191	negative	laboratory staff	23	male	high risk workplaces	1	diploma and lower	no
192	positive	doctors	43	male	high risk workplaces	10	university and higher	no
193	positive	nurses	42	female	low risk workplaces	23	university and higher	no
194	positive	laboratory staff	32	male	low risk workplaces	5	university and higher	no
195	negative	doctors	43	male	high risk workplaces	18	university and higher	no
196	negative	doctors	32	male	high risk workplaces	8	university and higher	no
197	positive	nurses	43	female	high risk workplaces	22	university and higher	no
198	positive	administration staff	42	female	low risk workplaces	20	diploma and lower	no
199	negative	technician staff	43	female	low risk workplaces	23	diploma and lower	no
200	positive	technician staff	50	female	low risk workplaces	28	diploma and lower	no
201	positive	administration staff	26	male	low risk workplaces	4	diploma and lower	no
202	positive	technician staff	37	female	high risk workplaces	18	university and higher	no
203	negative	nurses	28	female	low risk workplaces	1	diploma and lower	no
204	negative	nurses	48	female	high risk workplaces	27	diploma and lower	no
205	positive	doctors	28	female	high risk workplaces	3	university and higher	no
206	positive	nurses	50	female	high risk workplaces	20	diploma and lower	no
207	positive	technician staff	49	female	high risk workplaces	21	university and higher	no
208	negative	administration staff	29	male	low risk workplaces	5	diploma and lower	no
209	negative	administration staff	50	male	low risk workplaces	17	diploma and lower	no
210	negative	nurses	24	female	high risk workplaces	3	diploma and lower	no
211	negative	nurses	45	female	low risk workplaces	25	university and higher	no
212	negative	nurses	48	female	low risk workplaces	25	diploma and lower	no
213	negative	nurses	24	female	high risk workplaces	3	diploma and lower	no
214	negative	doctors	36	female	high risk workplaces	20	university and higher	no
215	negative	technician staff	57	male	low risk workplaces	35	diploma and lower	no
216	negative	doctors	23	female	low risk workplaces	5	university and higher	no
217	negative	nurses	25	female	low risk workplaces	4	university and higher	no
218	negative	technician staff	41	female	high risk workplaces	19	university and higher	no
219	positive	nurses	45	female	high risk workplaces	25	diploma and lower	no
220	positive	nurses	26	female	high risk workplaces	6	diploma and lower	no
221	positive	technician staff	56	male	low risk workplaces	35	diploma and lower	no
222	positive	technician staff	41	female	high risk workplaces	18	university and higher	no
223	positive	laboratory staff	40	female	high risk workplaces	22	diploma and lower	no
224	positive	technician staff	53	female	low risk workplaces	22	diploma and lower	no
225	negative	technician staff	38	male	low risk workplaces	19	university and higher	no
226	negative	doctors	32	male	low risk workplaces	9	university and higher	no
227	negative	nurses	27	female	high risk workplaces	8	diploma and lower	no
228	positive	administration staff	28	male	low risk workplaces	5	diploma and lower	no
229	negative	technician staff	29	male	low risk workplaces	4	university and higher	no
230	positive	technician staff	49	female	high risk workplaces	14	diploma and lower	no
231	positive	doctors	54	female	high risk workplaces	21	university and higher	no
232	negative	doctors	29	female	high risk workplaces	2	university and higher	no
233	positive	technician staff	51	female	high risk workplaces	32	diploma and lower	no
234	positive	technician staff	35	male	high risk workplaces	11	diploma and lower	no
235	negative	nurses	21	female	high risk workplaces	1	diploma and lower	no
236	positive	laboratory staff	39	female	low risk workplaces	6	university and higher	no
237	positive	laboratory staff	43	female	high risk workplaces	14	university and higher	no
238	negative	administration staff	48	male	low risk workplaces	26	diploma and lower	no
239	negative	doctors	28	male	high risk workplaces	1	university and higher	no
240	negative	doctors	38	female	low risk workplaces	10	university and higher	no
241	positive	administration staff	52	male	low risk workplaces	27	diploma and lower	no
242	positive	technician staff	48	male	low risk workplaces	27	diploma and lower	no
243	negative	nurses	25	female	high risk workplaces	5	diploma and lower	no
244	negative	technician staff	36	male	low risk workplaces	16	diploma and lower	no
245	negative	nurses	31	female	high risk workplaces	9	diploma and lower	no
246	positive	nurses	42	female	high risk workplaces	24	diploma and lower	no
247	negative	doctors	40	female	low risk workplaces	7	university and higher	no
248	negative	nurses	49	female	high risk workplaces	26	diploma and lower	no
249	negative	administration staff	44	female	low risk workplaces	24	university and higher	no
250	negative	nurses	38	female	high risk workplaces	16	university and higher	no
251	positive	administration staff	54	female	low risk workplaces	3	university and higher	no
252	negative	nurses	23	female	low risk workplaces	2	diploma and lower	no
253	negative	technician staff	20	male	low risk workplaces	2	diploma and lower	no
254	negative	nurses	38	female	high risk workplaces	17	diploma and lower	no
255	negative	technician staff	26	male	high risk workplaces	4	university and higher	no
256	positive	nurses	39	female	high risk workplaces	20	diploma and lower	no
257	positive	laboratory staff	39	female	high risk workplaces	19	diploma and lower	no
258	negative	nurses	22	female	high risk workplaces	3	diploma and lower	no
259	negative	administration staff	46	male	low risk workplaces	13	university and higher	no
260	negative	laboratory staff	25	female	high risk workplaces	3	university and higher	no
261	negative	doctors	32	male	high risk workplaces	6	university and higher	no
262	negative	nurses	50	female	low risk workplaces	26	diploma and lower	no
263	positive	nurses	31	female	low risk workplaces	11	diploma and lower	no
264	negative	nurses	22	female	low risk workplaces	3	diploma and lower	no
265	positive	technician staff	51	male	low risk workplaces	33	diploma and lower	no
266	negative	nurses	48	female	low risk workplaces	25	diploma and lower	no
267	positive	nurses	42	female	low risk workplaces	23	diploma and lower	no
268	negative	laboratory staff	29	male	low risk workplaces	2	university and higher	no
269	negative	technician staff	40	female	high risk workplaces	20	university and higher	no
270	positive	doctors	42	female	low risk workplaces	18	university and higher	no
271	positive	nurses	37	female	high risk workplaces	17	diploma and lower	no
272	negative	administration staff	35	male	low risk workplaces	13	university and higher	no
273	negative	nurses	41	female	high risk workplaces	20	diploma and lower	no
274	negative	nurses	37	female	low risk workplaces	17	university and higher	no
275	positive	nurses	39	female	high risk workplaces	23	university and higher	no
276	positive	laboratory staff	55	male	high risk workplaces	36	diploma and lower	yes
277	negative	nurses	44	female	low risk workplaces	24	diploma and lower	no
278	negative	administration staff	52	male	low risk workplaces	33	diploma and lower	no
279	negative	laboratory staff	54	female	high risk workplaces	32	diploma and lower	no
280	positive	technician staff	33	female	high risk workplaces	17	diploma and lower	no
281	positive	nurses	49	female	low risk workplaces	27	university and higher	no
282	positive	nurses	27	female	low risk workplaces	7	diploma and lower	no
283	negative	technician staff	55	male	low risk workplaces	31	diploma and lower	yes
284	negative	nurses	54	female	low risk workplaces	34	diploma and lower	no
285	negative	technician staff	30	female	low risk workplaces	8	university and higher	no
286	positive	nurses	41	female	low risk workplaces	22	diploma and lower	no
287	negative	administration staff	41	male	low risk workplaces	15	diploma and lower	no
288	negative	administration staff	47	female	low risk workplaces	28	diploma and lower	no
289	positive	administration staff	53	male	low risk workplaces	17	diploma and lower	no
290	negative	nurses	23	female	low risk workplaces	3	diploma and lower	no
291	negative	nurses	27	female	low risk workplaces	4	university and higher	no
292	negative	nurses	46	female	high risk workplaces	27	university and higher	no
293	negative	nurses	24	female	low risk workplaces	1	diploma and lower	no
294	negative	technician staff	53	female	low risk workplaces	28	diploma and lower	no
295	positive	nurses	26	female	high risk workplaces	5	diploma and lower	no
296	negative	nurses	41	female	high risk workplaces	21	diploma and lower	no
297	positive	nurses	23	female	high risk workplaces	3	diploma and lower	no
298	negative	nurses	52	female	low risk workplaces	31	diploma and lower	no
299	negative	doctors	49	female	low risk workplaces	31	diploma and lower	yes
300	positive	technician staff	37	female	low risk workplaces	16	diploma and lower	no
301	negative	administration staff	39	female	low risk workplaces	21	university and higher	no
302	negative	doctors	35	female	high risk workplaces	1	university and higher	no
303	negative	nurses	20	female	low risk workplaces	4	diploma and lower	no
304	positive	laboratory staff	42	male	high risk workplaces	3	university and higher	no
305	negative	laboratory staff	32	male	high risk workplaces	6	university and higher	no
306	positive	nurses	27	female	high risk workplaces	4	university and higher	no
307	negative	administration staff	31	female	low risk workplaces	4	university and higher	no
308	positive	laboratory staff	43	female	high risk workplaces	21	university and higher	no
309	negative	doctors	36	female	low risk workplaces	9	university and higher	no
310	positive	doctors	44	male	low risk workplaces	21	university and higher	no
311	negative	administration staff	59	male	low risk workplaces	35	diploma and lower	no
312	positive	doctors	45	male	high risk workplaces	13	university and higher	yes
313	negative	laboratory staff	46	male	high risk workplaces	19	university and higher	no
314	negative	technician staff	19	male	low risk workplaces	1	diploma and lower	no
315	positive	nurses	41	female	low risk workplaces	22	university and higher	no
316	positive	technician staff	45	male	high risk workplaces	24	university and higher	no
317	positive	nurses	27	female	low risk workplaces	7	diploma and lower	no
318	positive	doctors	33	male	low risk workplaces	9	university and higher	no
319	positive	administration staff	54	male	low risk workplaces	20	diploma and lower	no
320	positive	laboratory staff	41	female	high risk workplaces	9	university and higher	no
321	negative	administration staff	26	female	low risk workplaces	4	university and higher	no
322	negative	doctors	37	male	low risk workplaces	15	university and higher	no
323	negative	nurses	42	female	high risk workplaces	21	diploma and lower	no
324	positive	doctors	46	female	high risk workplaces	21	university and higher	no
325	positive	technician staff	40	female	high risk workplaces	17	university and higher	no
326	negative	doctors	44	female	high risk workplaces	6	university and higher	no
327	negative	administration staff	40	male	low risk workplaces	1	university and higher	no
328	negative	nurses	23	female	high risk workplaces	2	diploma and lower	no
329	positive	doctors	48	male	high risk workplaces	26	university and higher	no
330	negative	nurses	22	female	high risk workplaces	2	diploma and lower	no
331	positive	nurses	49	female	high risk workplaces	26	diploma and lower	no
332	negative	nurses	24	female	high risk workplaces	2	diploma and lower	no
333	negative	nurses	26	female	high risk workplaces	8	diploma and lower	no
334	positive	nurses	31	female	high risk workplaces	8	diploma and lower	no
335	negative	laboratory staff	40	female	high risk workplaces	20	university and higher	no
336	negative	nurses	29	female	high risk workplaces	9	diploma and lower	no
337	positive	nurses	48	female	high risk workplaces	23	diploma and lower	no
338	positive	laboratory staff	30	female	low risk workplaces	1	university and higher	no
339	negative	technician staff	36	female	high risk workplaces	6	university and higher	no
340	negative	nurses	42	female	low risk workplaces	21	diploma and lower	no
341	positive	administration staff	43	female	low risk workplaces	23	diploma and lower	no
342	negative	laboratory staff	26	male	high risk workplaces	4	diploma and lower	no
343	negative	administration staff	54	male	low risk workplaces	20	diploma and lower	no
344	negative	nurses	22	female	high risk workplaces	2	diploma and lower	no
345	negative	administration staff	31	female	low risk workplaces	8	university and higher	no
346	positive	doctors	42	male	low risk workplaces	18	university and higher	yes
347	negative	nurses	26	female	low risk workplaces	6	diploma and lower	no
348	negative	administration staff	40	female	low risk workplaces	3	university and higher	no
349	positive	laboratory staff	50	male	high risk workplaces	25	university and higher	no
350	negative	nurses	26	female	high risk workplaces	7	diploma and lower	no
351	positive	doctors	35	female	low risk workplaces	1	university and higher	no
352	positive	nurses	39	female	high risk workplaces	20	university and higher	no
353	positive	technician staff	36	male	low risk workplaces	16	university and higher	no
354	negative	nurses	29	female	high risk workplaces	9	diploma and lower	no
355	positive	administration staff	50	male	low risk workplaces	32	diploma and lower	no
356	positive	administration staff	59	male	low risk workplaces	34	diploma and lower	no
357	negative	administration staff	50	male	low risk workplaces	18	diploma and lower	no
358	negative	doctors	35	male	high risk workplaces	5	university and higher	no
359	positive	technician staff	55	male	low risk workplaces	36	diploma and lower	no
360	negative	doctors	32	female	low risk workplaces	9	university and higher	no
361	positive	nurses	46	female	low risk workplaces	24	diploma and lower	no
362	positive	nurses	34	female	high risk workplaces	15	diploma and lower	no
363	negative	administration staff	51	male	low risk workplaces	32	diploma and lower	no
364	negative	administration staff	52	male	low risk workplaces	32	diploma and lower	no
365	negative	nurses	24	female	high risk workplaces	5	diploma and lower	no
366	negative	technician staff	45	female	low risk workplaces	25	diploma and lower	no
367	negative	doctors	28	female	low risk workplaces	1	university and higher	no
368	negative	nurses	40	female	low risk workplaces	21	university and higher	no
369	positive	technician staff	40	female	low risk workplaces	19	diploma and lower	yes
370	negative	nurses	43	female	low risk workplaces	23	diploma and lower	no
371	negative	nurses	23	female	high risk workplaces	3	diploma and lower	no
372	negative	administration staff	38	female	low risk workplaces	20	university and higher	no
373	positive	doctors	54	male	high risk workplaces	29	university and higher	no
374	negative	doctors	32	female	low risk workplaces	8	university and higher	no
375	negative	nurses	22	female	high risk workplaces	2	diploma and lower	no
376	negative	doctors	49	male	high risk workplaces	24	university and higher	no
377	positive	technician staff	44	female	low risk workplaces	25	diploma and lower	no
378	negative	nurses	34	female	high risk workplaces	16	diploma and lower	no
379	negative	technician staff	29	male	high risk workplaces	8	diploma and lower	no
380	negative	doctors	34	female	low risk workplaces	6	university and higher	no
381	positive	technician staff	29	male	low risk workplaces	7	diploma and lower	no
382	negative	administration staff	29	female	low risk workplaces	3	university and higher	no
383	negative	nurses	43	female	high risk workplaces	23	diploma and lower	no
384	positive	laboratory staff	50	male	high risk workplaces	32	diploma and lower	no
385	negative	technician staff	40	female	high risk workplaces	17	diploma and lower	no
386	negative	doctors	37	male	high risk workplaces	12	university and higher	no
387	negative	technician staff	29	male	low risk workplaces	7	university and higher	no
388	negative	nurses	39	female	low risk workplaces	17	university and higher	no
389	negative	nurses	26	female	high risk workplaces	7	diploma and lower	no
390	negative	laboratory staff	31	female	high risk workplaces	4	university and higher	no
391	positive	nurses	44	female	high risk workplaces	25	diploma and lower	no
392	negative	laboratory staff	40	male	high risk workplaces	17	university and higher	no
393	negative	doctors	52	female	low risk workplaces	29	university and higher	no
394	negative	doctors	33	male	high risk workplaces	6	university and higher	no
395	positive	doctors	30	male	low risk workplaces	4	university and higher	no
396	negative	nurses	27	female	low risk workplaces	2	university and higher	no
397	positive	technician staff	48	female	high risk workplaces	26	diploma and lower	no
398	positive	laboratory staff	23	male	high risk workplaces	1	diploma and lower	no
399	negative	administration staff	54	male	low risk workplaces	30	diploma and lower	no
400	negative	doctors	39	female	high risk workplaces	6	university and higher	no
401	negative	nurses	44	female	low risk workplaces	24	diploma and lower	no
402	negative	technician staff	25	female	low risk workplaces	3	university and higher	no
403	negative	nurses	24	female	low risk workplaces	5	diploma and lower	no
404	negative	administration staff	58	male	low risk workplaces	42	diploma and lower	no
405	negative	technician staff	35	female	high risk workplaces	16	university and higher	no
406	negative	nurses	29	female	high risk workplaces	9	diploma and lower	no
407	negative	doctors	29	male	low risk workplaces	3	university and higher	no
408	positive	technician staff	23	female	high risk workplaces	1	diploma and lower	no
409	positive	nurses	42	female	high risk workplaces	22	diploma and lower	yes
410	negative	nurses	42	female	low risk workplaces	23	diploma and lower	no
411	negative	doctors	56	male	high risk workplaces	15	diploma and lower	no
412	negative	nurses	49	female	high risk workplaces	28	diploma and lower	no
413	positive	administration staff	57	female	low risk workplaces	30	university and higher	no
414	negative	laboratory staff	35	male	high risk workplaces	1	university and higher	no
415	positive	nurses	31	female	high risk workplaces	11	university and higher	no
416	negative	laboratory staff	37	male	high risk workplaces	7	university and higher	no
417	negative	technician staff	24	male	high risk workplaces	2	diploma and lower	no
418	negative	nurses	22	female	low risk workplaces	1	diploma and lower	no
419	negative	nurses	23	female	high risk workplaces	4	diploma and lower	no
420	negative	administration staff	37	female	low risk workplaces	6	university and higher	no
421	positive	nurses	43	female	high risk workplaces	22	diploma and lower	no
422	positive	nurses	43	female	high risk workplaces	23	diploma and lower	no
423	negative	doctors	43	female	low risk workplaces	12	university and higher	no
424	negative	doctors	29	male	high risk workplaces	3	university and higher	no
425	positive	doctors	36	female	low risk workplaces	7	university and higher	yes
426	negative	nurses	40	female	high risk workplaces	20	diploma and lower	no
427	positive	nurses	27	female	high risk workplaces	8	diploma and lower	no
428	negative	laboratory staff	32	male	low risk workplaces	1	university and higher	no
429	positive	doctors	29	female	low risk workplaces	2	university and higher	no
430	positive	administration staff	58	male	low risk workplaces	39	diploma and lower	no
431	negative	administration staff	40	female	low risk workplaces	29	university and higher	no
432	positive	administration staff	52	female	low risk workplaces	27	university and higher	no
433	negative	nurses	57	male	low risk workplaces	37	diploma and lower	no
434	negative	laboratory staff	54	female	high risk workplaces	32	diploma and lower	no
435	negative	nurses	24	female	high risk workplaces	1	diploma and lower	no
436	positive	doctors	60	male	high risk workplaces	35	university and higher	yes
437	positive	nurses	35	female	high risk workplaces	15	diploma and lower	no
438	positive	nurses	44	female	low risk workplaces	24	diploma and lower	no
439	negative	technician staff	37	female	high risk workplaces	23	university and higher	no
440	negative	doctors	33	female	low risk workplaces	10	university and higher	no
441	negative	administration staff	26	female	low risk workplaces	3	university and higher	no
442	negative	administration staff	29	male	low risk workplaces	1	university and higher	no
443	positive	laboratory staff	28	male	high risk workplaces	7	university and higher	no
444	negative	administration staff	57	male	low risk workplaces	38	diploma and lower	no
445	positive	administration staff	52	male	low risk workplaces	43	diploma and lower	no
446	negative	doctors	37	male	high risk workplaces	11	university and higher	no
447	negative	administration staff	25	male	low risk workplaces	4	diploma and lower	no
448	negative	nurses	28	female	high risk workplaces	8	diploma and lower	no
449	negative	nurses	21	female	low risk workplaces	2	diploma and lower	no
450	negative	nurses	51	female	high risk workplaces	28	diploma and lower	no
451	positive	laboratory staff	23	male	high risk workplaces	1	diploma and lower	no
452	negative	administration staff	48	male	low risk workplaces	16	diploma and lower	no
453	positive	administration staff	59	male	low risk workplaces	27	diploma and lower	no
454	negative	nurses	44	female	high risk workplaces	24	diploma and lower	no
455	positive	nurses	39	male	high risk workplaces	14	diploma and lower	no
456	positive	nurses	45	female	high risk workplaces	26	university and higher	no
457	negative	administration staff	50	male	low risk workplaces	16	diploma and lower	no
458	positive	nurses	40	female	low risk workplaces	20	diploma and lower	no
459	negative	laboratory staff	31	female	high risk workplaces	1	university and higher	no
460	negative	nurses	43	female	low risk workplaces	22	diploma and lower	no
461	negative	nurses	40	female	high risk workplaces	21	university and higher	no
462	negative	administration staff	39	male	low risk workplaces	21	diploma and lower	no
463	negative	nurses	38	female	low risk workplaces	17	diploma and lower	no
464	negative	administration staff	44	male	low risk workplaces	20	university and higher	no
465	negative	nurses	60	female	high risk workplaces	42	diploma and lower	no
466	negative	nurses	29	female	low risk workplaces	9	university and higher	no
467	negative	administration staff	47	female	low risk workplaces	24	university and higher	no
468	negative	doctors	28	female	low risk workplaces	1	university and higher	no
469	negative	doctors	37	female	high risk workplaces	6	university and higher	no
470	positive	nurses	32	female	high risk workplaces	11	diploma and lower	no
471	negative	technician staff	55	male	high risk workplaces	32	diploma and lower	no
472	negative	technician staff	40	female	low risk workplaces	20	diploma and lower	no
473	positive	technician staff	39	female	high risk workplaces	20	university and higher	no
474	negative	nurses	37	female	low risk workplaces	24	university and higher	no
475	positive	doctors	42	male	high risk workplaces	17	university and higher	no
476	positive	administration staff	57	male	low risk workplaces	38	diploma and lower	no
477	positive	doctors	44	female	low risk workplaces	20	university and higher	no
478	negative	administration staff	45	male	low risk workplaces	16	diploma and lower	no
479	positive	nurses	40	female	high risk workplaces	20	diploma and lower	no
480	positive	doctors	46	female	high risk workplaces	22	university and higher	no
481	positive	technician staff	38	female	high risk workplaces	18	diploma and lower	no
482	negative	nurses	21	female	high risk workplaces	1	diploma and lower	yes
483	negative	nurses	23	female	high risk workplaces	4	diploma and lower	no
484	negative	nurses	22	female	high risk workplaces	2	diploma and lower	no
485	negative	nurses	53	female	low risk workplaces	32	diploma and lower	no
486	positive	nurses	42	female	high risk workplaces	22	diploma and lower	yes
487	positive	nurses	41	female	high risk workplaces	21	diploma and lower	no
488	negative	technician staff	30	female	low risk workplaces	8	university and higher	no
489	negative	nurses	24	female	high risk workplaces	4	diploma and lower	no
490	negative	technician staff	51	male	low risk workplaces	41	diploma and lower	no
491	negative	technician staff	33	female	low risk workplaces	7	university and higher	no
492	negative	administration staff	26	female	low risk workplaces	2	university and higher	no
493	positive	nurses	44	female	low risk workplaces	21	university and higher	no
494	negative	nurses	44	female	high risk workplaces	24	university and higher	no
495	negative	nurses	49	female	high risk workplaces	28	diploma and lower	no
496	negative	nurses	40	female	high risk workplaces	21	diploma and lower	no
497	positive	nurses	43	female	high risk workplaces	23	diploma and lower	no
498	positive	laboratory staff	43	female	high risk workplaces	23	diploma and lower	no
499	negative	technician staff	41	female	low risk workplaces	22	university and higher	no
500	negative	nurses	39	female	high risk workplaces	20	university and higher	no
501	positive	nurses	45	female	high risk workplaces	24	diploma and lower	no
502	negative	nurses	34	female	low risk workplaces	11	university and higher	no
503	positive	nurses	39	female	high risk workplaces	19	university and higher	no
504	negative	nurses	37	female	high risk workplaces	17	diploma and lower	no
505	negative	nurses	21	female	high risk workplaces	2	diploma and lower	no
506	positive	technician staff	44	male	high risk workplaces	24	diploma and lower	no
507	negative	laboratory staff	49	female	low risk workplaces	28	diploma and lower	no
508	negative	nurses	50	female	low risk workplaces	29	diploma and lower	no
509	negative	nurses	46	female	high risk workplaces	25	diploma and lower	no
510	negative	administration staff	43	male	low risk workplaces	24	diploma and lower	no
511	negative	technician staff	49	female	high risk workplaces	26	diploma and lower	no
512	positive	technician staff	40	female	low risk workplaces	20	diploma and lower	no
513	positive	technician staff	48	male	high risk workplaces	27	university and higher	no
514	positive	administration staff	48	male	low risk workplaces	32	diploma and lower	no
515	negative	nurses	23	female	high risk workplaces	2	diploma and lower	no
516	negative	administration staff	49	male	low risk workplaces	17	diploma and lower	no
517	negative	nurses	24	female	high risk workplaces	4	diploma and lower	no
518	negative	laboratory staff	27	female	high risk workplaces	3	diploma and lower	no
519	negative	nurses	28	female	low risk workplaces	8	diploma and lower	no
520	negative	nurses	33	female	high risk workplaces	14	university and higher	no
521	negative	nurses	31	female	high risk workplaces	11	university and higher	no
522	negative	administration staff	36	male	low risk workplaces	12	university and higher	no
523	negative	nurses	23	female	high risk workplaces	2	diploma and lower	no
524	positive	nurses	40	female	high risk workplaces	12	university and higher	no
525	positive	technician staff	41	female	low risk workplaces	4	university and higher	no
526	negative	technician staff	40	female	high risk workplaces	22	university and higher	no
527	negative	laboratory staff	57	male	low risk workplaces	37	diploma and lower	no
528	negative	administration staff	36	female	low risk workplaces	15	university and higher	no
529	positive	technician staff	47	female	low risk workplaces	20	diploma and lower	no
530	negative	doctors	36	female	low risk workplaces	5	university and higher	no
531	negative	nurses	39	female	high risk workplaces	16	diploma and lower	no
532	positive	nurses	37	female	high risk workplaces	17	university and higher	yes
533	positive	doctors	38	female	low risk workplaces	11	university and higher	yes
534	negative	technician staff	37	female	high risk workplaces	16	diploma and lower	no
535	negative	nurses	46	female	low risk workplaces	25	diploma and lower	no
536	positive	doctors	39	female	low risk workplaces	15	university and higher	no
537	negative	administration staff	48	female	low risk workplaces	27	university and higher	no
538	negative	laboratory staff	52	female	high risk workplaces	32	diploma and lower	no
539	positive	administration staff	47	female	low risk workplaces	28	diploma and lower	no
540	negative	technician staff	45	female	high risk workplaces	25	diploma and lower	no
541	negative	doctors	40	female	high risk workplaces	8	university and higher	no
542	positive	administration staff	29	female	low risk workplaces	8	university and higher	no
543	positive	doctors	45	male	high risk workplaces	21	university and higher	yes
544	negative	laboratory staff	42	female	high risk workplaces	22	university and higher	no
545	negative	technician staff	40	male	high risk workplaces	17	diploma and lower	no
546	positive	technician staff	20	male	high risk workplaces	1	diploma and lower	no
547	positive	technician staff	42	male	high risk workplaces	22	diploma and lower	no
548	negative	technician staff	31	female	low risk workplaces	11	university and higher	no
549	positive	nurses	39	female	high risk workplaces	16	diploma and lower	no
550	negative	laboratory staff	29	male	high risk workplaces	4	university and higher	no
551	positive	administration staff	48	female	low risk workplaces	29	diploma and lower	no
552	negative	nurses	48	female	low risk workplaces	26	diploma and lower	no
553	positive	doctors	34	female	high risk workplaces	11	university and higher	no
554	negative	nurses	22	female	high risk workplaces	2	diploma and lower	no
555	positive	doctors	46	female	low risk workplaces	24	university and higher	no
556	negative	administration staff	52	female	low risk workplaces	32	diploma and lower	no
557	positive	doctors	56	male	high risk workplaces	30	university and higher	no
558	negative	doctors	59	male	high risk workplaces	33	diploma and lower	no
559	negative	doctors	46	male	low risk workplaces	24	university and higher	no
560	positive	technician staff	31	male	low risk workplaces	4	university and higher	no
561	positive	nurses	36	female	low risk workplaces	17	university and higher	no
562	negative	doctors	45	male	high risk workplaces	20	university and higher	no
563	negative	administration staff	40	male	low risk workplaces	20	diploma and lower	no
564	negative	nurses	31	female	high risk workplaces	11	diploma and lower	no
565	negative	administration staff	49	female	low risk workplaces	32	diploma and lower	no
566	negative	doctors	53	female	low risk workplaces	30	university and higher	no
567	positive	nurses	35	female	high risk workplaces	16	diploma and lower	no
568	negative	nurses	44	female	high risk workplaces	18	diploma and lower	no
569	negative	administration staff	58	male	high risk workplaces	42	diploma and lower	no
570	negative	technician staff	24	male	high risk workplaces	5	diploma and lower	no
571	negative	administration staff	44	male	low risk workplaces	20	university and higher	no
572	positive	administration staff	47	male	low risk workplaces	14	diploma and lower	no
573	negative	nurses	44	female	low risk workplaces	23	diploma and lower	no
574	negative	nurses	30	female	high risk workplaces	8	diploma and lower	no
575	positive	nurses	44	female	low risk workplaces	23	diploma and lower	no
576	negative	doctors	38	male	high risk workplaces	1	university and higher	no
577	negative	nurses	42	female	low risk workplaces	22	diploma and lower	no
578	negative	nurses	31	female	low risk workplaces	11	university and higher	no
579	positive	technician staff	29	male	high risk workplaces	7	diploma and lower	no
580	negative	technician staff	25	female	high risk workplaces	2	university and higher	no
581	negative	administration staff	31	female	low risk workplaces	10	university and higher	no
582	negative	doctors	29	female	high risk workplaces	5	university and higher	no
583	negative	administration staff	39	male	low risk workplaces	5	diploma and lower	no
584	positive	laboratory staff	47	female	low risk workplaces	28	diploma and lower	no
585	negative	laboratory staff	46	female	high risk workplaces	29	diploma and lower	no
586	positive	nurses	31	female	low risk workplaces	11	diploma and lower	no
587	negative	doctors	45	male	low risk workplaces	20	university and higher	no
588	negative	doctors	37	female	high risk workplaces	3	university and higher	no
589	negative	laboratory staff	52	female	low risk workplaces	29	diploma and lower	no
590	positive	nurses	46	female	high risk workplaces	24	diploma and lower	no
591	negative	nurses	28	female	low risk workplaces	6	university and higher	no
592	negative	doctors	33	female	high risk workplaces	6	university and higher	no
593	negative	administration staff	51	male	low risk workplaces	31	diploma and lower	no
594	negative	administration staff	50	male	low risk workplaces	27	diploma and lower	no
595	negative	doctors	34	male	high risk workplaces	7	university and higher	no
596	negative	nurses	25	female	low risk workplaces	6	diploma and lower	no
597	positive	technician staff	45	female	low risk workplaces	25	diploma and lower	no
598	negative	administration staff	58	male	low risk workplaces	38	diploma and lower	no
599	negative	technician staff	34	female	low risk workplaces	6	university and higher	no
600	negative	technician staff	49	female	low risk workplaces	27	diploma and lower	no
601	negative	technician staff	49	male	low risk workplaces	18	diploma and lower	no
602	positive	technician staff	37	male	low risk workplaces	18	diploma and lower	no
603	negative	laboratory staff	45	female	high risk workplaces	25	diploma and lower	no
604	negative	nurses	24	female	low risk workplaces	2	diploma and lower	no
605	negative	nurses	53	male	low risk workplaces	30	diploma and lower	no
606	negative	nurses	26	female	high risk workplaces	6	diploma and lower	no
607	negative	nurses	20	female	high risk workplaces	1	diploma and lower	no
608	negative	technician staff	22	female	high risk workplaces	1	diploma and lower	no
609	negative	laboratory staff	29	female	high risk workplaces	1	university and higher	no
610	negative	administration staff	53	male	low risk workplaces	29	diploma and lower	no
611	negative	nurses	41	female	high risk workplaces	22	diploma and lower	no
612	positive	nurses	46	female	high risk workplaces	25	university and higher	yes
613	negative	nurses	29	female	high risk workplaces	28	university and higher	no
614	negative	nurses	48	female	low risk workplaces	27	university and higher	no
615	positive	laboratory staff	45	female	high risk workplaces	23	university and higher	no
616	negative	nurses	44	female	low risk workplaces	24	diploma and lower	no
617	positive	technician staff	41	female	low risk workplaces	15	university and higher	no
618	negative	doctors	34	female	high risk workplaces	5	university and higher	no
619	positive	laboratory staff	43	female	high risk workplaces	24	diploma and lower	no
620	positive	nurses	44	female	low risk workplaces	25	diploma and lower	no
621	negative	nurses	50	female	high risk workplaces	28	diploma and lower	no
622	negative	nurses	21	female	high risk workplaces	1	diploma and lower	no
623	positive	administration staff	57	male	low risk workplaces	33	diploma and lower	no
624	positive	laboratory staff	49	male	high risk workplaces	26	diploma and lower	no
625	positive	administration staff	38	female	low risk workplaces	21	university and higher	no
626	positive	nurses	25	female	high risk workplaces	5	diploma and lower	no
627	positive	nurses	22	female	high risk workplaces	2	diploma and lower	no
628	negative	laboratory staff	53	female	low risk workplaces	28	diploma and lower	no
629	positive	nurses	39	female	high risk workplaces	19	diploma and lower	no
630	negative	nurses	20	female	low risk workplaces	1	diploma and lower	no
631	negative	administration staff	47	female	low risk workplaces	27	diploma and lower	no
632	negative	administration staff	41	female	low risk workplaces	21	university and higher	no
633	positive	technician staff	45	female	low risk workplaces	25	diploma and lower	no
634	negative	nurses	45	female	high risk workplaces	26	diploma and lower	no
635	negative	nurses	47	female	high risk workplaces	26	diploma and lower	no
636	negative	technician staff	44	female	high risk workplaces	25	diploma and lower	no
637	negative	nurses	38	female	high risk workplaces	17	university and higher	no
638	positive	doctors	56	male	low risk workplaces	36	university and higher	no
639	negative	technician staff	29	female	high risk workplaces	4	university and higher	no
640	negative	nurses	38	female	high risk workplaces	17	university and higher	no
641	negative	nurses	20	female	high risk workplaces	1	diploma and lower	no
642	negative	nurses	44	female	high risk workplaces	24	diploma and lower	no
643	negative	doctors	35	female	low risk workplaces	20	university and higher	no
644	positive	nurses	33	female	high risk workplaces	12	university and higher	no
645	negative	technician staff	43	male	high risk workplaces	24	diploma and lower	no
646	negative	laboratory staff	52	male	low risk workplaces	12	university and higher	no
647	negative	doctors	35	female	low risk workplaces	5	university and higher	no
648	negative	technician staff	47	female	low risk workplaces	28	diploma and lower	no
649	negative	nurses	49	female	high risk workplaces	28	diploma and lower	no
650	positive	laboratory staff	58	male	high risk workplaces	34	diploma and lower	no
651	positive	laboratory staff	39	female	high risk workplaces	20	diploma and lower	no
652	negative	nurses	30	female	high risk workplaces	11	university and higher	no
653	positive	nurses	29	female	high risk workplaces	11	university and higher	no
654	negative	technician staff	24	female	low risk workplaces	3	university and higher	no
655	positive	nurses	23	female	high risk workplaces	1	diploma and lower	no
656	positive	nurses	42	female	low risk workplaces	23	diploma and lower	no
657	negative	nurses	23	female	high risk workplaces	2	university and higher	no
658	negative	nurses	40	female	low risk workplaces	20	diploma and lower	no
659	negative	administration staff	58	male	low risk workplaces	33	diploma and lower	no
660	negative	administration staff	56	male	low risk workplaces	38	diploma and lower	no
661	negative	nurses	41	female	high risk workplaces	22	diploma and lower	no
662	negative	nurses	29	female	low risk workplaces	8	diploma and lower	no
663	negative	doctors	45	female	high risk workplaces	23	university and higher	no
664	negative	technician staff	39	female	low risk workplaces	19	university and higher	no
665	negative	laboratory staff	33	female	low risk workplaces	5	university and higher	no
666	negative	nurses	22	female	low risk workplaces	2	diploma and lower	no
667	positive	nurses	44	female	high risk workplaces	23	diploma and lower	no
668	positive	nurses	29	female	high risk workplaces	9	diploma and lower	no
669	positive	doctors	43	male	high risk workplaces	25	diploma and lower	no
670	negative	administration staff	23	male	low risk workplaces	1	university and higher	no
671	negative	technician staff	38	female	high risk workplaces	18	diploma and lower	no
672	negative	administration staff	53	male	low risk workplaces	35	diploma and lower	no
673	negative	technician staff	41	female	low risk workplaces	22	diploma and lower	no
674	negative	administration staff	53	male	low risk workplaces	32	diploma and lower	no
675	negative	doctors	31	male	low risk workplaces	3	university and higher	no
676	negative	technician staff	23	female	low risk workplaces	1	diploma and lower	no
677	negative	nurses	38	female	high risk workplaces	17	diploma and lower	no
678	negative	nurses	50	female	low risk workplaces	31	diploma and lower	no
679	negative	doctors	53	male	low risk workplaces	29	university and higher	no
680	negative	nurses	45	female	high risk workplaces	25	diploma and lower	no
681	negative	doctors	36	male	high risk workplaces	11	university and higher	no
682	positive	doctors	38	female	low risk workplaces	9	university and higher	yes
683	negative	doctors	49	female	high risk workplaces	25	university and higher	no
684	negative	administration staff	36	female	low risk workplaces	6	university and higher	no
685	negative	nurses	42	female	high risk workplaces	22	diploma and lower	no
686	negative	technician staff	50	female	low risk workplaces	29	university and higher	no
687	negative	doctors	39	male	low risk workplaces	5	university and higher	no
688	negative	technician staff	46	female	low risk workplaces	26	diploma and lower	no
689	negative	doctors	41	male	low risk workplaces	16	university and higher	no
690	negative	nurses	25	female	high risk workplaces	6	diploma and lower	no
691	negative	technician staff	42	female	low risk workplaces	16	university and higher	no
692	negative	nurses	27	female	high risk workplaces	14	diploma and lower	no
693	positive	nurses	44	female	high risk workplaces	23	diploma and lower	no
694	negative	nurses	25	female	low risk workplaces	6	diploma and lower	yes
695	positive	nurses	47	female	high risk workplaces	26	diploma and lower	no
696	negative	technician staff	53	female	high risk workplaces	34	diploma and lower	no
697	negative	nurses	28	female	low risk workplaces	8	diploma and lower	no
698	negative	technician staff	31	male	low risk workplaces	8	diploma and lower	no
699	negative	technician staff	24	female	low risk workplaces	4	university and higher	no
700	negative	administration staff	49	male	low risk workplaces	18	diploma and lower	no
701	negative	administration staff	35	male	low risk workplaces	5	diploma and lower	no
702	positive	nurses	38	female	low risk workplaces	17	diploma and lower	no
703	negative	administration staff	49	male	low risk workplaces	32	diploma and lower	no
704	positive	doctors	24	male	high risk workplaces	2	diploma and lower	no
705	positive	nurses	36	female	high risk workplaces	15	university and higher	no
706	negative	nurses	23	female	high risk workplaces	3	diploma and lower	no
707	negative	doctors	34	female	low risk workplaces	8	university and higher	no
708	positive	administration staff	50	male	low risk workplaces	32	diploma and lower	no
709	negative	administration staff	53	male	low risk workplaces	29	university and higher	no
710	negative	nurses	39	female	high risk workplaces	17	diploma and lower	no
711	negative	nurses	26	female	high risk workplaces	4	diploma and lower	no
712	negative	laboratory staff	42	female	high risk workplaces	21	diploma and lower	no
713	negative	nurses	48	female	high risk workplaces	27	university and higher	no
714	negative	administration staff	57	male	low risk workplaces	23	diploma and lower	no
715	negative	nurses	22	female	low risk workplaces	1	diploma and lower	no
716	negative	laboratory staff	42	female	high risk workplaces	21	university and higher	no
717	negative	laboratory staff	31	female	low risk workplaces	3	university and higher	yes
718	negative	nurses	30	female	low risk workplaces	11	university and higher	no
719	negative	technician staff	34	female	low risk workplaces	14	diploma and lower	no
720	negative	nurses	39	female	low risk workplaces	19	diploma and lower	no
721	positive	nurses	45	female	high risk workplaces	25	diploma and lower	no
722	negative	administration staff	43	male	low risk workplaces	21	university and higher	no
723	negative	administration staff	49	female	low risk workplaces	26	diploma and lower	no
724	negative	administration staff	46	female	low risk workplaces	25	diploma and lower	no
725	negative	administration staff	42	female	low risk workplaces	23	diploma and lower	no
726	positive	doctors	36	female	low risk workplaces	2	university and higher	yes
727	negative	doctors	43	male	high risk workplaces	4	university and higher	no
728	positive	laboratory staff	37	female	low risk workplaces	6	university and higher	no
729	negative	laboratory staff	54	female	low risk workplaces	29	university and higher	no
730	negative	laboratory staff	35	female	low risk workplaces	4	university and higher	no
731	negative	nurses	31	female	high risk workplaces	12	diploma and lower	no
732	negative	administration staff	40	female	low risk workplaces	16	diploma and lower	no
733	negative	nurses	43	female	high risk workplaces	23	diploma and lower	no
734	negative	technician staff	46	female	low risk workplaces	6	diploma and lower	no
735	negative	nurses	33	female	high risk workplaces	13	diploma and lower	no
736	negative	technician staff	29	female	low risk workplaces	8	university and higher	no
737	negative	nurses	43	female	high risk workplaces	24	diploma and lower	no
738	negative	nurses	26	female	high risk workplaces	7	diploma and lower	no
739	positive	nurses	29	female	high risk workplaces	9	diploma and lower	yes
740	negative	administration staff	27	male	low risk workplaces	4	university and higher	no
741	negative	nurses	22	female	low risk workplaces	2	diploma and lower	no
742	negative	nurses	46	female	high risk workplaces	26	university and higher	no
743	negative	technician staff	29	male	high risk workplaces	7	university and higher	no
744	negative	nurses	29	female	high risk workplaces	6	diploma and lower	no
745	negative	administration staff	44	female	low risk workplaces	24	university and higher	no
746	negative	nurses	43	female	high risk workplaces	23	diploma and lower	no
747	negative	administration staff	30	male	low risk workplaces	4	university and higher	no
748	negative	doctors	36	male	high risk workplaces	4	university and higher	no
749	positive	nurses	49	female	high risk workplaces	25	diploma and lower	no
750	negative	administration staff	48	female	low risk workplaces	18	university and higher	no
751	positive	nurses	42	female	low risk workplaces	22	university and higher	no
752	negative	nurses	37	female	high risk workplaces	16	university and higher	no
753	negative	administration staff	44	female	low risk workplaces	22	university and higher	no
754	positive	nurses	49	female	low risk workplaces	27	diploma and lower	no
755	negative	nurses	40	female	high risk workplaces	19	diploma and lower	no
